# Supplementary material for: Recent cannabis exposure and acute nicotine effects: insights from randomized, double-blind, placebo-controlled intravenous nicotine studies
Source: Int J Neuropsychopharmacol. 2026 May 26;29(7):pyag030. doi: 10.1093/ijnp/pyag030 (PMC13322297; doi:10.1093/ijnp/pyag030)
Supplement: Supplementary_material_pyag030 [file supplementary_material_pyag030.zip]

Archive with 1 entries (1 files):
- Supplement_pyag030.docx
